# Supplementary material for: Comparative Genome-Wide-Association Mapping Identifies Common Loci Controlling Root System Architecture and Resistance to Aphanomyces euteiches in Pea
Source: Front Plant Sci. 2018 Jan 5;8:2195. doi: 10.3389/fpls.2017.02195 (PMC5761208; doi:10.3389/fpls.2017.02195)
Supplement: Supplementary Table 1 — Statistical analysis results of plant architecture and Aphanomyces root rot resistance data in the 266-pea-line collection. [file DataSheet1.XLSX]

## Sheet: Feuil1
	Supplementary Table 1: Statistical analysis results of Aphanomyces root rot resistance and plant architecture data in the 266-pea-line collection
	Experiment (a)	Variable (b)		Number of lines (c)	Number of observations (c)	Mean (c)	Min (c)	Max (c)	SE (c)	Adjusted r² model (d)	h² (e)	G effect (f,g)	R effect (f,h)	P effect (f,i)
	Exp#1	TProjArea		255	891	9.8	0	17.25	1.2	0.6313	0.81	***	***	**
		RootDia	$	255	884	0.8	0.58	1.1	0	0.712471	0.87	***	***	ns
		TRootL		255	891	126.76	0	237.82	16.1	0.677374	0.82	***	***	**
		NLatRoot	$	255	889	39.49	4.78	72	3.9	0.642362	0.84	***	***	ns
		LatRootL	$	255	882	2.8	0.17	5.21	0.3	0.540191	0.71	***	***	**
		RootB		255	882	42.33	2.69	69.32	4.1	0.660488	0.85	***	***	*
		ShootB		255	870	50.14	7.31	101.52	4.3	0.747887	0.89	***	***	*
		ShootL	$	255	879	6.58	0.99	21.14	0.8	0.875301	0.96	***	***	ns
		TB		255	868	92.58	9.97	161	7.5	0.696941	0.85	***	***	*
		RootB:TB		255	867	0.46	0.28	0.61	0	0.72623	0.9	***	**	ns
	Exp#2	TProjArea	$	266	1527	26.18	5.75	44.7	1.9	0.538682	0.87	***	***	ns
		RootDia		266	1522	0.66	0.51	0.82	0	0.664447	0.9	***	***	***
		TRootL	$	266	1527	400.53	101.59	685.47	28.2	0.591005	0.89	***	***	ns
		NLatRoot		266	1536	46.8	22.32	81.47	2.7	0.681459	0.92	***	***	ns
		LatRootL		266	1525	8.34	3.93	14.33	0.6	0.456076	0.8	***	***	ns
		RootB	$	266	1535	45.33	6.33	72.4	3.4	0.567568	0.87	***	***	ns
		ShootB	$	266	1531	100.85	18.67	206.75	6.9	0.71862	0.93	***	***	ns
		ShootL	$	266	1527	14.07	4.7	33.84	0.7	0.956708	0.99	***	***	*
		TB	$	266	1530	146.14	25.03	271.86	9.5	0.682392	0.92	***	***	ns
		RootB:TB	$	266	1531	0.31	0.19	0.41	0	0.621109	0.9	***	***	ns
	Exp#3	CC_RRI_RB84	$	266	819	3.36	1.9	4.28	0.23	0.663322	0.82	***	***	-
		CC_DS_RB84	$	266	1602	3.37	1.62	4.26	0.21	0.55588	0.86	***	***	ns
		CC_Br:TProjArea_RB84	$	266	1586	0.48	0.35	0.6	0.02	0.603381	0.84	***	***	***
	(a) Exp#1: Plants were grown in a greenhouse during 8 days before assessment, Exp#2: Plants were grown in a climatic chamber during 14 days before assessment, Exp#3: Plants were grown in climatic chamber during 14 days and inoculated at the 7th day with a reference strain of A. euteiches (RB84); (b) TProjArea: total root projected area, RootDia: average root diameter, TRootL: total root length, N…
