# Supplementary material for: Comparative Genome-Wide-Association Mapping Identifies Common Loci Controlling Root System Architecture and Resistance to Aphanomyces euteiches in Pea
Source: Front Plant Sci. 2018 Jan 5;8:2195. doi: 10.3389/fpls.2017.02195 (PMC5761208; doi:10.3389/fpls.2017.02195)
Supplement: Supplementary Table 2 — Genetic markers associated with plant architecture and Aphanomyces root rot resistance variables detected by genome-wide association mapping. [file DataSheet2.XLSX]

## Sheet: Chap2_Expe1_2_Maladie
Supplementary Table 2: Genetic markers associated with plant architecture and Aphanomyces root rot resistance variables detected by genome-wide association mapping
Description of genetic markers detected by genome-wide association (GWA) study on the 266-pea-line collection for plant architecture and Aphanomyces root rot resistance variables, using the Multi-Locus Mixed Model (MLMM) method (Segura et al 2012). (a) LG: Linkage group; (b) Genetic positions are estimated on the consensus marker map created in this study, resulting from the projection of 953 SNP…
						(g) Co-localisation with QTL previously detected
LG (a)	Confidence interval (cM) (b,c)	Position (cM) (b)	SNP (d)	MAF (e)	Variable (f)	Bourion et al. 2010	Hamon et al. 2013	Desgroux et al. 2016	p-value (h)	Intercept (i)	Allelic effect (j)	SE (k)
I	1.2 - 2.5	2.2	PsCam017274_10719_335	0.43	ShootB_Exp#1	ShootL-06_C+			9.31321e-07	25.07	2.51	0.5
I	26.8 - 28.1	28.1	PsCam003814_2915_740	0.11	TRootL_Exp#2	ShootL-06_C+, BGB:TB-06_C-			2.52e-05	471.49	-33.55	7.81
I	36.4 - 36.7	36.4	PsCam049439_32075_1874	0.38	ShootB_Exp#2	BGB:TB-06_C-	Ae-Ps1.3		1.14262e-08	68.99	5.64	0.95
I	41.4 - 41.9	41.9	PsCam006242_4658_70	0.17	ShootB_Exp#2	BGB:TB-06_C-	MQTL-Ae1, Ae-Ps1.3		1.49608e-05	68.99	7.6	1.72
I	46.1 - 47.3	47.3	PsCam003504_2708_311	0.18	CC_DS_RB84_Exp#3		MQTL-Ae1		2.04166e-05	3.29	-0.12	0.03
I	48.3 - 50.8	48.3	PsCam049210_31851_713	0.11	ShootB_Exp#2		MQTL-Ae1, Ae-Ps1.1		1.15601e-13	68.99	-16.77	2.13
I	54.8 - 55.9	55.1	PsCam036755_21882_1944	0.39	RootB_Exp#1		Ae-Ps1.1		1.55355e-06	29.27	2.46	0.5
I					TB_Exp#1		Ae-Ps1.1		4.79272e-06	69.55	6.31	1.35
I	62.0 - 63.3	62	PsCam039096_24074_1470	0.15	TProjArea_Exp#1				1.6418e-07	5.64	-0.93	0.17
I	64.8 - 65.4	65	PsCam028096_16571_362	0.46	RootDia_Exp#2	BGB:TB-06_C+	MQTL-Ae2		6.23763e-10	0.624	-0.012	0.002
I		65.2	PsCam044095_28021_2731	0.18	ShootB_Exp#1	BGB:TB-06_C+	MQTL-Ae2		4.55593e-07	25.07	3.02	0.58
I	69.0 - 69.6	69.6	PsCam042750_26795_95	0.1	ShootB_Exp#1	BGB:TB-06_C+	MQTL-Ae2, Ae-Ps1.2		9.37356e-09	25.07	-4.89	0.82
I	80.9 - 81.7	81.2	Ps105642	0.28	RootDia_Exp#2	NLatRoot-06_C+, TRootLd6-07_C+, TRootLd7-07_C+, BGB:TB-06_C+	Ae-Ps1.2		2.42375e-08	0.624	-0.013	0.002
II	9.9 - 10.4	10.4	PsCam039960_24795_161	0.15	ShootL_Exp#2	BGB:TB-06_C-	MQTL-Ae4, Ae-Ps2.1		2.55951e-06	8.55	-1.84	0.38
II	12.9 - 14.8	13.8	PsCam001738_1431_519	0.4	CC_DS_RB84_Exp#3		Ae-Ps2.1		3.09313e-06	3.29	0.12	0.02
II	22.2-22.3	22.2	PsCam049309_31947_1306	0.17	ShootL_Exp#1		Ae-Ps2.1		1.80617e-06	6.6	-0.59	0.12
II	23.7 - 23.7	23.7	PsCam004807_3625_131	0.08	LatRootL_Exp#1				2.21233e-06	1.39	0.37	0.08
II	38.4 - 39.0	38.8	PsCam027690_16273_464	0.26	RootDia_Exp#2	ShootL-04f_C-, ShootL-06_C-, ShootB-06_C+, TRootLd6-07_C-	Ae-Ps2.2		9.21585e-06	0.624	0.01	0.002
II	40.5 - 41.0	40.7	PsCam046463_29895_916	0.16	TB_Exp#2	ShootL-04f_C-, ShootL-06f_C-, ShootL-06_C-, ShootB-06_C+, TRootLd6-07_C-	Ae-Ps2.2		1.62623e-09	61.12	16.77	2.67
II					ShootB_Exp#2	ShootL-04f_C-, ShootL-06f_C-, ShootL-06_C-, ShootB-06_C+, TRootLd6-07_C-	Ae-Ps2.2		1.62519e-07	68.99	9.07	1.68
II	40.7 - 42.0	41.7	Ps163697	0.4	RootDia_Exp#2	ShootL-04f_C-, ShootL-06f_C-, ShootL-06_C-, ShootB-06_C+, TRootLd6-07_C-	Ae-Ps2.2	Field_ADI1_12_DI, Field_ADI1_All	9.71347e-07	0.624	0.01	0.002
II	45.5 - 45.5	45.5	PsCam029325_17487_1726	0.18	RootDia_Exp#2	ShootL-04f_C-, ShootL-06f_C-, ShootL-06_C-, ShootB-06_C+, TRootLd6-07_C-	MQTL-Ae6, Ae-Ps2.2		1.82439e-06	0.624	-0.013	0.002
II	46.3 - 46.3	46.3	PsCam035741_20914_1106	0.18	ShootL_Exp#1	ShootL-04f_C-, ShootL-06f_C-, ShootL-06_C-, ShootB-06_C+, TRootLd6-07_C-	MQTL-Ae6, Ae-Ps2.2		4.50716e-06	6.6	-0.63	0.13
II	48.4 - 49.6	49.5	PsCam017051_10599_277	0.18	RootDia_Exp#2	ShootL-04f_C-, ShootL-06f_C-, ShootL-06_C-, ShootB-06_C+, TRootLd6-07_C-	MQTL-Ae6, Ae-Ps2.2		5.70537e-19	0.624	-0.029	0.003
II	52.2 - 52.2	52.2	PsCam044104_28029_2491	0.23	CC_Br:TProjArea_RB84_Exp#3	ShootL-04f_C-, ShootL-06f_C-, ShootL-06_C-, ShootB-06_C+, TRootLd6-07_C-			1.10784e-05	0.48	0.014	0.003
II	53.8 - 55.0	54.1	PsCam049658_32282_3329	0.12	RootDia_Exp#2	ShootL-04f_C-, ShootL-06f_C-, ShootL-06_C-, ShootB-06_C+, TRootLd6-07_C-			7.13543e-06	0.624	0.015	0.003
II	61.3 - 63.1	62.5	PsCam038222_23267_331	0.39	ShootB_Exp#2	ShootL-04f_C-, ShootL-06f_C-, ShootL-06_C-, ShootB-06_C+, TRootLd6-07_C-			7.43895e-06	68.99	-5.42	1.18
II	71.2 - 72.7	72.4	PsCam012901_8704_1349	0.46	CC_Br:TProjArea_RB84_Exp#3	ShootL-04f_C-, ShootL-06_C-, ShootB-06_C+			1.57075e-05	0.48	-0.011	0.002
II	112.1 - 112.6	112.6	PsCam028844_17107_289	0.18	ShootB_Exp#1		Ae-Ps2.4, Ae-Ps2.3		6.26131e-10	25.07	8.83	1.37
II	112.8 - 114.1	112.9	PsCam045947_29519_1131	0.18	ShootB_Exp#1		Ae-Ps2.4, Ae-Ps2.3		4.05154e-06	25.07	6.57	1.39
III	1.1 - 2.2	1.4	PsCam023220_13093_2290	0.46	ShootB_Exp#1				2.77959e-08	25.07	-2.63	0.46
III	22.0 - 22.0	22	PsCam058589_38986_524	0.05	ShootL_Exp#1		Ae-Ps3.1a		1.11344e-06	6.6	-1.11	0.22
III	26.7 - 29.0	27.3	PsCam038460_23494_691	0.15	TB_Exp#2		MQTL-Ae8, Ae-Ps3.1a	Field_ADI1_12_DI	9.79072e-08	61.12	-17.56	3.2
III					ShootB_Exp#2		MQTL-Ae8, Ae-Ps3.1a	Field_ADI1_12_DI	9.12144e-06	68.99	-9.11	2.01
III		27.8	Ps160242	0.15	ShootB_Exp#1		MQTL-Ae8, Ae-Ps3.1a		7.37562e-13	25.07	-6.2	0.81
III	31.2 - 31.6	31.2	PsCam007407_5452_4389	0.06	LatRootL_Exp#1	ShootB-06_C-	MQTL-Ae9, Ae-Ps3.1a	Field_RRI_All, Field_RRI_10_DI, Field_RRI_11_RI, MFA.Dim.1	5.62888e-12	1.39	0.7	0.1
III					TProjArea_Exp#1	ShootB-06_C-	MQTL-Ae9, Ae-Ps3.1a	Field_RRI_All, Field_RRI_10_DI, Field_RRI_11_RI, MFA.Dim.1	3.01425e-10	5.64	1.94	0.3
III					TRootL_Exp#1	ShootB-06_C-	MQTL-Ae9, Ae-Ps3.1a	Field_RRI_All, Field_RRI_10_DI, Field_RRI_11_RI, MFA.Dim.1	3.2927e-06	71.81	27.74	5.82
III	36.3 - 36.4	36.4	PsCam039622_24530_225	0.1	ShootB_Exp#1	ShootB-06_C-, RootB-06_C-	Ae-Ps3.1a		7.27452e-09	25.07	4.69	0.78
III	40.4 - 40.6	40.4	PsCam051159_33688_656	0.31	ShootB_Exp#1	ShootB-06_C-, RootB-06_C-	Ae-Ps3.1a		3.82346e-06	25.07	2.29	0.48
III	43.7 - 45.7	44.5	PsCam045339_29025_1722	0.48	TB_Exp#2	ShootB-06_C-, RootB-06_C-	Ae-Ps3.1a	Field_ADI1_All, Field_ADI1_13_RI	1.63801e-05	61.12	7.58	1.72
III	47.8 - 48.0	48	PsCam000645_563_953	0.29	ShootL_Exp#2	ShootB-06_C-, RootB-06_C-	MQTL-Ae10, Ae-Ps3.1a		1.53656e-05	8.56	0.99	0.22
III	58.0 - 59.0	59	PsCam003194_2488_239	0.14	TProjArea_Exp#1	ShootL-04f_C-, ShootL-06f_C-, ShootB-06_C-, RootB-06_C-	MQTL-Ae10, Ae-Ps3.1b		2.74404e-11	5.64	1.78	0.26
III	59.0 - 60.5	60.5	PsCam045034_28765_3186	0.11	RootB_Exp#1	ShootL-04f_C-, ShootL-07_C-, ShootL-06f_C-, ShootB-06_C-, RootB-06_C-	MQTL-Ae10, Ae-Ps3.1b		2.11676e-08	29.27	5.68	0.98
III	75.7 - 76.5	76.4	PsCam001691_1400_4718	0.2	RootDia_Exp#2	ShootB-06_C-, RootB-06_C-	Ae-Ps3.2		1.33341e-11	0.624	0.014	0.002
III	89.4 - 90.0	89.4	PsCam057723_38286_2075	0.29	CC_Br:TProjArea_RB84_Exp#3	ShootB-06_C-, NLatRootd4-07_C-, NLatRootd5-07_C-, NLatRootd6-07_C-, NLatRootd3-07_C-, NLatRootd7-07_C-, TRootLd4-07_C-, TRootLd7-07_C-, RootB-06_C-	MQTL-Ae11, Ae-Ps3.2		1.06072e-06	0.48	0.013	0.002
III	110.0 - 110.0	110	PsCam049362_31999_267	0.06	ShootL_Exp#1	ShootB-06_C-, NLatRootd4-07_C-, NLatRootd3-07_C-, NLatRootd7-07_C-, TRootLd4-07_C-, TRootLd7-07_C-, RootB-06_C-			1.55953e-12	6.6	-1.41	0.19
III					RootB_Exp#2	ShootB-06_C-, NLatRootd4-07_C-, NLatRootd3-07_C-, NLatRootd7-07_C-, TRootLd4-07_C-, TRootLd7-07_C-, RootB-06_C-			6.25116e-09	40.38	-6.74	1.12
III	131.0 - 133.0	132	PsCam035617_20792_637	0.29	ShootB_Exp#1	NLatRootd3-07_C-, NLatRootd7-07_C-, RootB-06_C-			5.70067e-19	25.07	7.6	0.78
III		132.1	PsCam037922_22979_691	0.29	ShootL_Exp#2	NLatRootd3-07_C-, NLatRootd7-07_C-, RootB-06_C-			2.14402e-59	8.56	7.96	0.36
III					ShootB_Exp#2	NLatRootd3-07_C-, NLatRootd7-07_C-, RootB-06_C-			2.37353e-44	68.99	29.59	1.7
III					ShootL_Exp#1	NLatRootd3-07_C-, NLatRootd7-07_C-, RootB-06_C-			1.27095e-33	6.6	2.66	0.19
III					TB_Exp#2	NLatRootd3-07_C-, NLatRootd7-07_C-, RootB-06_C-			9.04127e-18	61.12	28.19	3.04
III					RootB_Exp#2	NLatRootd3-07_C-, NLatRootd7-07_C-, RootB-06_C-			1.85496e-08	40.38	6.52	1.12
III					RootB:TB_Exp#2	NLatRootd3-07_C-, NLatRootd7-07_C-, RootB-06_C-			1.59917e-07	0.331	-0.024	0.004
III					RootB:TB_Exp#1	NLatRootd3-07_C-, NLatRootd7-07_C-, RootB-06_C-			2.23071e-07	0.466	-0.03	0.006
III	132.2 - 133.5	133	PsCam036108_21257_129	0.44	CC_Br:TProjArea_RB84_Exp#3	NLatRootd3-07_C-, NLatRootd7-07_C-, RootB-06_C-			3.90255e-06	0.48	-0.013	0.003
IV	0.0 - 1.4	0.7	PsCam037555_22634_340	0.46	RootB_Exp#1	NLatRootd3-07_C-			1.14395e-06	29.27	-2.69	0.54
IV	2.0 - 2.0	2	PsCam029391_17536_1186	0.41	TRootL_Exp#2	NLatRootd3-07_C-			1.19e-07	471.49	33.82	6.2
IV	14.5 - 16.2	16.2	PsCam005487_4151_529	0.48	RootDia_Exp#2	TRootLd4-07_C-, NLatRootd3-07_C-, TRootLd3-07_C-	MQTL_Ae12, Ae-Ps4.1		4.89828e-07	0.624	0.01	0.002
IV	19.6 - 19.6	19.6	PsCam006615_4905_1230	0.06	ShootL_Exp#1	TRootLd4-07_C-, NLatRootd3-07_C-, TRootLd3-07_C-	Ae-Ps4.1		2.13964e-08	6.6	1.17	0.2
IV	34.2 - 34.2	34.2	PsCam039041_24025_293	0.09	ShootB_Exp#1	TRootLd4-07_C-, NLatRootd3-07_C-, TRootLd3-07_C-	Ae-Ps4.2		1.51221e-14	25.07	6.38	0.78
IV	50.0 - 50.0	50	PsCam014592_9851_995	0.46	ShootB_Exp#1		Ae-Ps4.3		1.25586e-06	25.07	2.37	0.48
IV	60.8 - 61.4	60.8	PsCam045099_28822_422	0.39	TB_Exp#2		MQTL_Ae14, Ae-Ps4.3		1.87552e-05	61.12	7.33	1.68
IV					LatRootL_Exp#2		Ae-Ps4.3		2.35516e-05	7.57	0.46	0.11
IV	79.4 - 79.7	79.4	PsCam041012_25616_571	0.34	ShootL_Exp#2		MQTL_Ae15, Ae-Ps4.5		2.46276e-08	8.56	-1.09	0.19
IV	86.3 - 87.2	86.3	PsCam048995_31641_4404	0.25	RootDia_Exp#2		Ae-Ps4.5		1.99271e-06	0.624	0.01	0.002
IV	87.0 - 87.2	87	PsCam045027_28758_835	0.25	TRootL_Exp#2		Ae-Ps4.5		1.22e-05	472.49	-28.89	6.47
IV	91.2 - 92.3	91.6	Ps160276	0.24	CC_DS_RB84_Exp#3		Ae-Ps4.5		2.20886e-05	3.29	0.12	0.03
IV	95.8 - 96.2	96.2	PsCam011015_7459_191	0.13	ShootB_Exp#2				1.48233e-06	68.99	6.8	1.38
V	12.1 - 13.8	12.9	PsCam037366_22454_1257	0.35	RootDia_Exp#2				1.88804e-06	0.624	-0.009	0.002
V	18.6 - 18.6	18.6	PsCam001152_972_1401	0.06	ShootL_Exp#1				3.74016e-07	6.6	0.9969	0.19
V					ShootB_Exp#1				2.79799e-06	25.07	4.68	0.97
V	28.8 - 29.8	29.8	PsCam001634_1352_1418	0.22	CC_Br:TProjArea_RB84_Exp#3	TRootLd7-07_C+	Ae-Ps5.1		9.77058e-07	0.48	0.014	0.003
V	31.6 - 31.6	31.6	PsCam038133_23182_1157	0.27	ShootB_Exp#2	TRootLd7-07_C+	MQTL_Ae17, Ae-Ps5.1		1.8044e-07	68.99	6.79	1.26
V					RootB_Exp#2	TRootLd7-07_C+	MQTL_Ae17, Ae-Ps5.1		1.96563e-05	40.38	3.14	0.72
V	31.6 - 33.5	32.1	PsCam050575_33149_2320	0.36	ShootB_Exp#1	TRootLd4-07_C+, TRootLd7-07_C+	MQTL_Ae17, Ae-Ps5.1		7.23225e-16	25.07	-4.09	0.47
V	33.9 - 34.9	34.7	PsCam003629_2792_434	0.36	TB_Exp#2	TRootLd4-07_C+, TRootLd7-07_C+	MQTL_Ae17, Ae-Ps5.1		1.9897e-05	61.12	8.07	1.85
V	36.9 - 38.6	37.8	PsCam035913_21070_488	0.35	CC_DS_RB84_Exp#3	TRootLd4-07_C+, TRootLd7-07_C+			6.9327e-07	3.29	0.12	0.02
V	39.7 - 41.5	41.1	PsCam037194_22296_2394	0.34	RootB_Exp#1	TRootLd4-07_C+, TRootLd7-07_C+			2.84108e-07	29.27	-3.05	0.58
V	52.9 - 53.2	52.9	PsCam035879_21036_718	0.36	ShootL_Exp#1	TRootLd4-07_C+, TRootLd7-07_C+			2.01452e-05	6.6	0.46	0.11
V	72.6 - 74.7	73.3	PsCam042707_26754_2818	0.28	RootDia_Exp#2		MQTL_Ae18, Ae-Ps5.2		8.67066e-07	0.624	0.011	0.002
V	75.5 - 75.8	75.7	PsCam036114_21263_3048	0.34	TProjArea_Exp#1		MQTL_Ae18, Ae-Ps5.2	Field_ADI2_13_DI	1.26761e-05	5.64	-0.74	0.17
V	81.6 - 82.7	82.5	Ps100801	0.45	NLatRoot_Exp#2		MQTL_Ae18, MQTL_Ae19, Ae-Ps5.2, Ae-Ps5.3		4.96364e-06	51.69	-2.81	0.6
V	93.9 - 94.3	94.3	PsCam040651_25349_285	0.09	ShootB_Exp#2		MQTL_Ae19, Ae-Ps5.3		6.97377e-07	68.99	-9.17	1.8
V	94.5 - 94.9	94.7	PsCam035619_20794_2598	0.45	TProjArea_Exp#1		MQTL_Ae19, Ae-Ps5.3		1.98778e-06	5.64	-0.76	0.16
V	96.1 - 97.3	96.9	Ps105087	0.26	TProjArea_Exp#1		MQTL_Ae19, Ae-Ps5.3		9.20034e-10	5.64	-1.25	0.2
VI	16.5 - 17.8	17.3	PsCam037834_22896_1142	0.46	RootB:TB_Exp#2		MQTL_Ae21, Ae-Ps6.1	Field_RRI_10_RI	1.35355e-05	0.331	-0.011	0.002
VI	19.3 - 21.0	20.9	PsCam027216_15889_435	0.4	CC_Br:TProjArea_RB84_Exp#3		MQTL_Ae21, Ae-Ps6.1		1.85076e-06	0.48	0.011	0.002
VI	23.6 - 25.6	25.1	PsCam059830_39901_263	0.31	TProjArea_Exp#1		MQTL_Ae21, Ae-Ps6.1		1.05274e-06	5.64	1.78	0.26
VI	28.0 - 30.4	29.9	PsCam001371_1144_813	0.27	RootB_Exp#1		MQTL_Ae21, Ae-Ps6.1		1.92163e-06	29.27	2.56	0.52
VI	70.9 - 71.9	71.9	PsCam004564_3420_65	0.11	ShootB_Exp#2		MQTL_Ae23, Ae-Ps6.4		3.74478e-07	68.99	9.64	1.84
VI					TB_Exp#2		MQTL_Ae23, Ae-Ps6.4		6.33374e-06	61.12	13.75	2.98
VI	82.7-83.7	83.7	PsCam017063_10609_1876	0.37	ShootB_Exp#1		Ae-Ps6.4		2.68006e-08	25.07	2.83	0.49
VII	34.3 - 34.3	34.3	PsCam034173_19641_100	0.23	RootDia_Exp#2	ShootL-04f_C+	MQTL_Ae24, Ae-Ps7.3		2.60306e-08	0.624	0.012	0.002
VII	43.3 - 45.2	43.6	PsCam036149_21297_2851	0.23	ShootL_Exp#1	ShootL-04f_C+, ShootL-06f_C+, ShootL-07_C+, ShootL-06_C+, ShootB-07_C+, ShootB-06_C+	Ae-Ps7.4		5.14137e-06	6.6	0.56	0.12
VII		44	PsCam044214_28123_1477	0.25	ShootL_Exp#2	ShootL-04f_C+, ShootL-06f_C+, ShootL-07_C+, ShootL-06_C+, ShootB-07_C+, ShootB-06_C+	Ae-Ps7.4		1.13465e-05	8.56	0.94	0.21
VII	48.5 - 48.5	48.5	PsCam038255_23296_791	0.24	ShootB_Exp#2	ShootL-04f_C+, ShootL-06f_C+, ShootB-07_C+, ShootB-06_C+			9.85148e-06
VII	65.9 - 66.8	66.2	PsCam001741_1434_1146	0.48	RootB_Exp#1	ShootL-04f_C+, ShootB-07_C+, ShootB-06_C+, TRootLd4-07_C-, TRootLd2-07_C-, TRootLd3-07_C-	MQTL_Ae25, Ae-Ps7.5, Ae-Ps7.6a		1.97476e-06	29.27	2.65	0.54
VII	66.8 - 67.0	67	PsCam055974_36869_2750	0.07	ShootL_Exp#1	ShootL-04f_C+, ShootB-07_C+, ShootB-06_C+, TRootLd4-07_C-, TRootLd2-07_C-, TRootLd3-07_C-	Ae-Ps7.5, Ae-Ps7.6a		1.74169e-05	6.6	-0.8	0.18
VII	70.8 - 71.5	71.3	Ps115429	0.25	CC_DS_RB84_Exp#3	ShootL-04f_C+, TRootLd4-07_C-, TRootLd2-07_C-, TRootLd3-07_C-, TRootLd6-07_C-	Ae-Ps7.6a	CC_RRI_RB84_Col175 (VII.10)	3.62941e-22	3.29	-0.35	0.03
VII					CC_RRI_RB84_Exp#3	ShootL-04f_C+, TRootLd4-07_C-, TRootLd2-07_C-, TRootLd3-07_C-, TRootLd6-07_C-	Ae-Ps7.6a	CC_RRI_RB84_Col175 (VII.10)	2.78e-16	3.5	-0.33	0.04
VII					CC_Br:TProjArea_RB84_Exp#3	ShootL-04f_C+, TRootLd4-07_C-, TRootLd2-07_C-, TRootLd3-07_C-, TRootLd6-07_C-	Ae-Ps7.6a	CC_RRI_RB84_Col175 (VII.10)	6.61884e-11	0.48	-0.024	0.003
VII					TProjArea_Exp#1	ShootL-04f_C+, TRootLd4-07_C-, TRootLd2-07_C-, TRootLd3-07_C-, TRootLd6-07_C-	Ae-Ps7.6a	CC_RRI_RB84_Col175 (VII.10)	1.68193e-05	5.64	0.85	0.19
VII	74.4 - 74.5	74.45	PsCam034936_20271_288	0.17	TB_Exp#1	ShootL-04f_C+, TRootLd4-07_C-, TRootLd2-07_C-, BGB:TB-06_C-			1.07633e-05	69.55	9.34	2.08
VII	87.9 - 87.9	87.9	PsCam030019_17852_150	0.26	RootDia_Exp#2	TRootLd4-07_C-, TRootLd2-07_C-			3.55225e-07	0.624	0.012	0.002
VII	89.9 - 91.2	91.2	PsCam021385_12015_245	0.47	RootB_Exp#2	TRootLd4-07_C-, TRootLd2-07_C-			2.46999e-05	40.38	2.54	0.59
VII	98.4 - 100.7	99.9	PsCam038054_23106_222	0.26	ShootB_Exp#1	TRootLd4-07_C-		Field_ADI1_12_DI, Field_ADI2_10_DI, MFA.Dim.1	1.18996e-10	25.07	-4.04	0.6
